# Supplementary material for: QcrB inhibitor Q203 (Telacebec) can synergize with clofazimine and clarithromycin to control a Mycobacterium avium infection
Source: PLoS One. 2026 Apr 21;21(4):e0344608. doi: 10.1371/journal.pone.0344608 (PMC13098918; doi:10.1371/journal.pone.0344608)
Supplement: S1 Table — (XLSX) [file pone.0344608.s001.xlsx]

## Sheet: Sheet1
	CFU	CFU	CFU	CFU	CFU	CFU	CFU	CFU	CFU
	Q203 0			Q203 1			Q203 10
Q203 Alone	1368000000	1852000000	1444000000	740000000	624000000	644000000	620000000	380000000	992000000
Q203+CLR(0.1)	712000000	772000000	676000000	48000	33200	2800	44800	31600
Q203+CLR(0.5)	57600	61600	80000	4000	5200	1520	6040	5800
Q203+CLR(1.0)	13840	7560	13080	2600	1160	3000	3240	3280	3200
Q203+CFZ(0.1)	756000000	572000000	700000000	57600000	86800000	83200000	45200000	55200000	119600000
Q203+CLR(0.1)_CFZ(0.1)	18440	19080	5560	3680	2880	4640	4400	2160	2320
Q203+CLR(0.5)_CFZ(0.1)	400	640	360	800	1240	1880	240	1120	520
Q203+CLR(1.0)_CFZ(0.1)	1200	1600	1200	80	680	560	600	840	480
